# Supplementary material for: The DNA methyltransferase DNMT3A contributes to autophagy long-term memory
Source: Autophagy. 2020 Sep 14;17(5):1259–77. doi: 10.1080/15548627.2020.1816664 (PMC8143216; doi:10.1080/15548627.2020.1816664)
Supplement: Supplemental Material [file KAUP_A_1816664_SM0487.xlsx]

## Sheet: Sheet1
PCR Array Catalog #:		PAHS-084		Old Version	Open Gene Table in Web Browser
Position	UniGene	RefSeq	Symbol	Description	Gene Name
A01	Hs.525622	NM_005163	AKT1	V-akt murine thymoma viral oncogene homolog 1	AKT, MGC99656, PKB, PKB-ALPHA, PRKBA, RAC, RAC-ALPHA
A02	Hs.654644	NM_017749	AMBRA1	Autophagy/beclin-1 regulator 1	DCAF3, FLJ20294, KIAA1736, MGC33725, WDR94
A03	Hs.434980	NM_000484	APP	Amyloid beta (A4) precursor protein	AAA, ABETA, ABPP, AD1, APPI, CTFgamma, CVAP, PN2
A04	Hs.713698	NM_031482	ATG10	ATG10 autophagy related 10 homolog (S. cerevisiae)	APG10, APG10L, DKFZp586I0418, FLJ13954, pp12616
A05	Hs.264482	NM_004707	ATG12	ATG12 autophagy related 12 homolog (S. cerevisiae)	APG12, APG12L, FBR93, HAPG12
A06	Hs.529322	NM_017974	ATG16L1	ATG16 autophagy related 16-like 1 (S. cerevisiae)	APG16L, ATG16A, ATG16L, FLJ00045, FLJ10035, FLJ10828, FLJ22677, IBD10, WDR30
A07	Hs.653186	NM_033388	ATG16L2	ATG16 autophagy related 16-like 2 (S. cerevisiae)	ATG16B, FLJ00012, WDR80
A08	Hs.477126	NM_022488	ATG3	ATG3 autophagy related 3 homolog (S. cerevisiae)	APG3, APG3-LIKE, APG3L, DKFZp564M1178, FLJ22125, MGC15201, PC3-96
A09	Hs.8763	NM_052936	ATG4A	ATG4 autophagy related 4 homolog A (S. cerevisiae)	APG4A, AUTL2
A10	Hs.283610	NM_178326	ATG4B	ATG4 autophagy related 4 homolog B (S. cerevisiae)	APG4B, AUTL1, MGC1353
A11	Hs.7353	NM_178221	ATG4C	ATG4 autophagy related 4 homolog C (S. cerevisiae)	APG4-C, APG4C, AUTL1, AUTL3, FLJ14867
A12	Hs.512799	NM_032885	ATG4D	ATG4 autophagy related 4 homolog D (S. cerevisiae)	APG4-D, APG4D, AUTL4
B01	Hs.486063	NM_004849	ATG5	ATG5 autophagy related 5 homolog (S. cerevisiae)	APG5, APG5-LIKE, APG5L, ASP, hAPG5
B02	Hs.716466	NM_006395	ATG7	ATG7 autophagy related 7 homolog (S. cerevisiae)	APG7-LIKE, APG7L, DKFZp434N0735, GSA7
B03	Hs.323363	NM_024085	ATG9A	ATG9 autophagy related 9 homolog A (S. cerevisiae)	APG9L1, MGD3208, mATG9
B04	Hs.707300	NM_173681	ATG9B	ATG9 autophagy related 9 homolog B (S. cerevisiae)	APG9L2, NOS3AS, SONE
B05	Hs.370254	NM_004322	BAD	BCL2-associated agonist of cell death	BBC2, BCL2L8
B06	Hs.485139	NM_001188	BAK1	BCL2-antagonist/killer 1	BAK, BAK-LIKE, BCL2L7, CDN1, MGC117255, MGC3887
B07	Hs.624291	NM_004324	BAX	BCL2-associated X protein	BCL2L4
B08	Hs.150749	NM_000633	BCL2	B-cell CLL/lymphoma 2	Bcl-2
B09	Hs.516966	NM_138578	BCL2L1	BCL2-like 1	BCL-XL, S, BCL2L, BCLX, BCLXL, BCLXS, Bcl-X, DKFZp781P2092, bcl-xL, bcl-xS
B10	Hs.12272	NM_003766	BECN1	Beclin 1, autophagy related	ATG6, VPS30, beclin1
B11	Hs.591054	NM_001196	BID	BH3 interacting domain death agonist	FP497, MGC15319, MGC42355
B12	Hs.144873	NM_004052	BNIP3	BCL2/adenovirus E1B 19kDa interacting protein 3	NIP3
C01	Hs.141125	NM_004346	CASP3	Caspase 3, apoptosis-related cysteine peptidase	CPP32, CPP32B, SCA-1
C02	Hs.599762	NM_001228	CASP8	Caspase 8, apoptosis-related cysteine peptidase	ALPS2B, CAP4, Casp-8, FLICE, FLJ17672, MACH, MCH5, MGC78473
C03	Hs.238990	NM_004064	CDKN1B	Cyclin-dependent kinase inhibitor 1B (p27, Kip1)	CDKN4, KIP1, MEN1B, MEN4, P27KIP1
C04	Hs.512599	NM_000077	CDKN2A	Cyclin-dependent kinase inhibitor 2A (melanoma, p16, inhibits CDK4)	ARF, CDK4I, CDKN2, CMM2, INK4, INK4A, MLM, MTS-1, MTS1, P14, P14ARF, P16, P16-INK4A, P16INK4, P16INK4A, P19, P19ARF, TP16
C05	Hs.628393	NM_000086	CLN3	Ceroid-lipofuscinosis, neuronal 3	BTS, JNCL, MGC102840
C06	Hs.520898	NM_001908	CTSB	Cathepsin B	APPS, CPSB
C07	Hs.121575	NM_001909	CTSD	Cathepsin D	CLN10, CPSD, MGC2311
C08	Hs.181301	NM_004079	CTSS	Cathepsin S	FLJ50259, MGC3886
C09	Hs.593413	NM_003467	CXCR4	Chemokine (C-X-C motif) receptor 4	CD184, D2S201E, FB22, HM89, HSY3RR, LAP3, LCR1, LESTR, NPY3R, NPYR, NPYRL, NPYY3R, WHIM
C10	Hs.380277	NM_004938	DAPK1	Death-associated protein kinase 1	DAPK, DKFZp781I035
C11	Hs.525634	NM_018370	DRAM1	DNA-damage regulated autophagy modulator 1	DRAM, FLJ11259
C12	Hs.485606	NM_178454	DRAM2	DNA-damage regulated autophagy modulator 2	MGC54289, PRO180, RP5-1180E21.1, TMEM77, WWFQ154
D01	Hs.591589	NM_004836	EIF2AK3	Eukaryotic translation initiation factor 2-alpha kinase 3	DKFZp781H1925, PEK, PERK, WRS
D02	Hs.433750	NM_182917	EIF4G1	Eukaryotic translation initiation factor 4 gamma, 1	DKFZp686A1451, EIF-4G1, EIF4F, EIF4G, EIF4GI, P220
D03	Hs.208124	NM_000125	ESR1	Estrogen receptor 1	DKFZp686N23123, ER, ESR, ESRA, Era, NR3A1
D04	Hs.86131	NM_003824	FADD	Fas (TNFRSF6)-associated via death domain	MGC8528, MORT1
D05	Hs.244139	NM_000043	FAS	Fas (TNF receptor superfamily, member 6)	ALPS1A, APO-1, APT1, CD95, FAS1, FASTM, TNFRSF6
D06	Hs.1437	NM_000152	GAA	Glucosidase, alpha; acid	LYAG
D07	Hs.647421	NM_007278	GABARAP	GABA(A) receptor-associated protein	ATG8A, FLJ25768, MGC120154, MGC120155, MM46
D08	Hs.524250	NM_031412	GABARAPL1	GABA(A) receptor-associated protein like 1	APG8-LIKE, APG8L, ATG8, ATG8B, ATG8L, GEC1
D09	Hs.461379	NM_007285	GABARAPL2	GABA(A) receptor-associated protein-like 2	ATG8, ATG8C, GATE-16, GATE16, GEF2
D10	Hs.88556	NM_004964	HDAC1	Histone deacetylase 1	DKFZp686H12203, GON-10, HD1, RPD3, RPD3L1
D11	Hs.6764	NM_006044	HDAC6	Histone deacetylase 6	FLJ16239, HD6
D12	Hs.514590	NM_004712	HGS	Hepatocyte growth factor-regulated tyrosine kinase substrate	FLJ11421, FLJ39878, HRS
E01	Hs.525600	NM_001017963	HSP90AA1	Heat shock protein 90kDa alpha (cytosolic), class A member 1	FLJ31884, HSP86, HSP89A, HSP90A, HSP90N, HSPC1, HSPCA, HSPCAL1, HSPCAL4, HSPN, Hsp89, Hsp90, LAP2
E02	Hs.702021	NM_006597	HSPA8	Heat shock 70kDa protein 8	HSC54, HSC70, HSC71, HSP71, HSP73, HSPA10, LAP1, MGC131511, MGC29929, NIP71
E03	Hs.518450	NM_002111	HTT	Huntingtin	HD, IT15
E04	Hs.856	NM_000619	IFNG	Interferon, gamma	IFG, IFI
E05	Hs.160562	NM_000618	IGF1	Insulin-like growth factor 1 (somatomedin C)	IGF-I, IGF1A, IGFI
E06	Hs.654579	NM_000207	INS	Insulin	IDDM2, ILPR, IRDN, MODY10
E07	Hs.519680	NM_001145805	IRGM	Immunity-related GTPase family, M	IFI1, IRGM1, LRG-47, LRG47, MGC149263, MGC149264
E08	Hs.494419	NM_005561	LAMP1	Lysosomal-associated membrane protein 1	CD107a, LAMPA, LGP120
E09	Hs.632273	NM_181509	MAP1LC3A	Microtubule-associated protein 1 light chain 3 alpha	ATG8E, LC3, LC3A, MAP1ALC3, MAP1BLC3
E10	Hs.356061	NM_022818	MAP1LC3B	Microtubule-associated protein 1 light chain 3 beta	ATG8F, LC3B, MAP1A, 1BLC3
E11	Hs.485233	NM_001315	MAPK14	Mitogen-activated protein kinase 14	CSBP, CSBP1, CSBP2, CSPB1, EXIP, Mxi2, PRKM14, PRKM15, RK, SAPK2A, p38, p38ALPHA
E12	Hs.138211	NM_002750	MAPK8	Mitogen-activated protein kinase 8	JNK, JNK1, JNK1A2, JNK21B1, 2, PRKM8, SAPK1
F01	Hs.338207	NM_004958	MTOR	Mechanistic target of rapamycin (serine/threonine kinase)	FLJ44809, FRAP, FRAP1, FRAP2, RAFT1, RAPT1
F02	Hs.654408	NM_003998	NFKB1	Nuclear factor of kappa light polypeptide gene enhancer in B-cells 1	DKFZp686C01211, EBP-1, KBF1, MGC54151, NF-kappa-B, NF-kappaB, NFKB-p105, NFKB-p50, NFkappaB, p105, p50
F03	Hs.464779	NM_000271	NPC1	Niemann-Pick disease, type C1	FLJ98532, NPC
F04	Hs.464971	NM_002647	PIK3C3	Phosphoinositide-3-kinase, class 3	MGC61518, VPS34, hVps34
F05	Hs.32942	NM_002649	PIK3CG	Phosphoinositide-3-kinase, catalytic, gamma polypeptide	PI3CG, PI3K, PI3Kgamma, PIK3
F06	Hs.149032	NM_014602	PIK3R4	Phosphoinositide-3-kinase, regulatory subunit 4	MGC102700, VPS15, p150
F07	Hs.43322	NM_006251	PRKAA1	Protein kinase, AMP-activated, alpha 1 catalytic subunit	AMPK, AMPKa1, MGC33776, MGC57364
F08	Hs.500466	NM_000314	PTEN	Phosphatase and tensin homolog	10q23del, BZS, DEC, GLM2, MGC11227, MHAM, MMAC1, PTEN1, TEP1
F09	Hs.16258	NM_130781	RAB24	RAB24, member RAS oncogene family	-
F10	Hs.408528	NM_000321	RB1	Retinoblastoma 1	OSRC, RB, p105-Rb, pRb, pp110
F11	Hs.422336	NM_005873	RGS19	Regulator of G-protein signaling 19	GAIP, RGSGAIP
F12	Hs.463642	NM_003161	RPS6KB1	Ribosomal protein S6 kinase, 70kDa, polypeptide 1	PS6K, S6K, S6K1, STK14A, p70(S6K)-alpha, p70-S6K, p70-alpha
G01	Hs.271771	NM_000345	SNCA	Synuclein, alpha (non A4 component of amyloid precursor)	MGC110988, NACP, PARK1, PARK4, PD1
G02	Hs.437277	NM_003900	SQSTM1	Sequestosome 1	A170, OSIL, PDB3, ZIP3, p60, p62, p62B
G03	Hs.645227	NM_000660	TGFB1	Transforming growth factor, beta 1	CED, DPD1, LAP, TGFB, TGFbeta
G04	Hs.517033	NM_004613	TGM2	Transglutaminase 2 (C polypeptide, protein-glutamine-gamma-glutamyltransferase)	G-ALPHA-h, GNAH, TG2, TGC
G05	Hs.99439	NM_153015	TMEM74	Transmembrane protein 74	FLJ30668, NET36
G06	Hs.241570	NM_000594	TNF	Tumor necrosis factor	DIF, TNF-alpha, TNFA, TNFSF2
G07	Hs.478275	NM_003810	TNFSF10	Tumor necrosis factor (ligand) superfamily, member 10	APO2L, Apo-2L, CD253, TL2, TRAIL
G08	Hs.654481	NM_000546	TP53	Tumor protein p53	FLJ92943, LFS1, P53, TRP53
G09	Hs.47061	NM_003565	ULK1	Unc-51-like kinase 1 (C. elegans)	ATG1, ATG1A, FLJ38455, FLJ46475, UNC51, Unc51.1
G10	Hs.168762	NM_014683	ULK2	Unc-51-like kinase 2 (C. elegans)	ATG1B, KIAA0623, Unc51.2
G11	Hs.728868	NM_003369	UVRAG	UV radiation resistance associated gene	DHTX, VPS38, p63
G12	Hs.463964	NM_017983	WIPI1	WD repeat domain, phosphoinositide interacting 1	ATG18, ATG18A, FLJ10055, WIPI49
H01	Hs.520640	NM_001101	ACTB	Actin, beta	PS1TP5BP1
H02	Hs.534255	NM_004048	B2M	Beta-2-microglobulin	-
H03	Hs.592355	NM_002046	GAPDH	Glyceraldehyde-3-phosphate dehydrogenase	G3PD, GAPD, MGC88685
H04	Hs.412707	NM_000194	HPRT1	Hypoxanthine phosphoribosyltransferase 1	HGPRT, HPRT
H05	Hs.546285	NM_001002	RPLP0	Ribosomal protein, large, P0	L10E, LP0, MGC111226, MGC88175, P0, PRLP0, RPP0
H06	N/A	SA_00105	HGDC	Human Genomic DNA Contamination	HIGX1A
H07	N/A	SA_00104	RTC	Reverse Transcription Control	RTC
H08	N/A	SA_00104	RTC	Reverse Transcription Control	RTC
H09	N/A	SA_00104	RTC	Reverse Transcription Control	RTC
H10	N/A	SA_00103	PPC	Positive PCR Control	PPC
H11	N/A	SA_00103	PPC	Positive PCR Control	PPC
H12	N/A	SA_00103	PPC	Positive PCR Control	PPC
